# Supplementary material for: Space Radiation Alters Genotype–Phenotype Correlations in Fear Learning and Memory Tests
Source: Front Genet. 2018 Oct 9;9:404. doi: 10.3389/fgene.2018.00404 (PMC6190902; doi:10.3389/fgene.2018.00404)
Supplement: Supplementary file 1 [file Table_1.csv]

Supplemental Table 1
Correlations between cognitive task scores
	context_pctfrze_minute1	context_pctfrze_minute2	context_pctfrze_minute3	context_pctfrze_minute4	context_pctfrze_minute5	context_pctfrze_total	context_avgmo_minute1	context_avgmo_minute2	context_avgmo_minute3	context_avgmo_minute4	context_avgmo_minute5	context_avgmo_total	cued_pctfrze_baseline	cued_pctfrze_tone_1	cued_tone_pctfrze_2	cued_tone_pctfrze_3	cued_tone_pctfrze_total	train_pctfrze_baseline	train_pctfrze_isi1	train_pctfrze_isi2	train_pctfrze_isi3	train_pctfrze_isi4	train_deltapctfrze_isi1_isi4	train_pctfrze_tone1	train_pctfrze_tone2	train_pctfrze_tone3	train_pctfrze_tone4	train_pctfrze_tone5	shock1_avgmot	shock2_avgmot	shock3_avgmot	shock4_avgmot	shock5_avgmot	train_deltaavgmot_shock1_shock5	train_avgmo_baseline	train_avgmo_isi1	train_avgmo_isi2	train_avgmo_isi3	train_avgmo_isi4	train_avgmo_tone1	train_avgmo_tone2	train_avgmo_tone3	train_avgmo_tone4	train_avgmo_tone5
context_pctfrze_minute1	1	0.85	0.77	0.75	0.71	0.88	-0.65	-0.57	-0.55	-0.54	-0.54	-0.63	0.44	0.51	0.44	0.43	0.49	0.2	0.25	0.36	0.45	0.46	0.35	0.23	0.29	0.44	0.46	0.5	-0.03	0.02	0	0	0.06	0.1	-0.35	-0.36	-0.37	-0.38	-0.33	-0.35	-0.32	-0.4	-0.4	-0.32
context_pctfrze_minute2	0.85	1	0.85	0.78	0.76	0.93	-0.6	-0.68	-0.63	-0.58	-0.6	-0.68	0.43	0.53	0.47	0.45	0.52	0.19	0.21	0.32	0.46	0.47	0.38	0.19	0.26	0.4	0.49	0.52	-0.01	0.04	0.03	0.05	0.08	0.11	-0.35	-0.38	-0.4	-0.43	-0.37	-0.36	-0.36	-0.42	-0.43	-0.35
context_pctfrze_minute3	0.77	0.85	1	0.84	0.78	0.93	-0.56	-0.6	-0.71	-0.6	-0.59	-0.67	0.42	0.52	0.47	0.44	0.51	0.18	0.18	0.34	0.45	0.46	0.39	0.18	0.26	0.42	0.49	0.51	-0.03	0	-0.01	0.01	0.04	0.08	-0.34	-0.37	-0.39	-0.42	-0.36	-0.37	-0.36	-0.42	-0.44	-0.36
context_pctfrze_minute4	0.75	0.78	0.84	1	0.87	0.93	-0.53	-0.54	-0.59	-0.69	-0.62	-0.65	0.45	0.55	0.5	0.49	0.55	0.18	0.17	0.33	0.48	0.45	0.39	0.19	0.26	0.4	0.52	0.5	-0.03	0.01	-0.01	0.02	0.04	0.08	-0.32	-0.36	-0.37	-0.4	-0.34	-0.35	-0.34	-0.42	-0.42	-0.34
context_pctfrze_minute5	0.71	0.76	0.78	0.87	1	0.91	-0.5	-0.51	-0.55	-0.61	-0.69	-0.63	0.45	0.54	0.52	0.5	0.56	0.18	0.17	0.36	0.5	0.48	0.41	0.18	0.26	0.43	0.51	0.51	-0.05	-0.02	-0.03	-0.01	0.03	0.09	-0.31	-0.37	-0.38	-0.41	-0.35	-0.32	-0.35	-0.43	-0.44	-0.34
context_pctfrze_total	0.88	0.93	0.93	0.93	0.91	1	-0.62	-0.64	-0.66	-0.66	-0.67	-0.71	0.48	0.58	0.53	0.5	0.57	0.2	0.21	0.37	0.51	0.51	0.42	0.21	0.29	0.46	0.54	0.55	-0.03	0.01	0	0.02	0.06	0.1	-0.36	-0.4	-0.42	-0.45	-0.39	-0.38	-0.38	-0.46	-0.46	-0.37
context_avgmo_minute1	-0.65	-0.6	-0.56	-0.53	-0.5	-0.62	1	0.81	0.78	0.73	0.72	0.89	-0.27	-0.34	-0.29	-0.27	-0.32	-0.09	-0.15	-0.26	-0.34	-0.38	-0.33	-0.11	-0.16	-0.29	-0.33	-0.4	-0.14	-0.17	-0.16	-0.13	-0.11	0.01	0.43	0.61	0.65	0.67	0.64	0.42	0.4	0.57	0.6	0.54
context_avgmo_minute2	-0.57	-0.68	-0.6	-0.54	-0.51	-0.64	0.81	1	0.84	0.77	0.76	0.91	-0.26	-0.34	-0.3	-0.29	-0.34	-0.08	-0.15	-0.22	-0.32	-0.37	-0.31	-0.11	-0.16	-0.25	-0.33	-0.4	-0.14	-0.2	-0.19	-0.18	-0.18	-0.06	0.39	0.56	0.61	0.64	0.64	0.39	0.37	0.53	0.58	0.55
context_avgmo_minute3	-0.55	-0.63	-0.71	-0.59	-0.55	-0.66	0.78	0.84	1	0.82	0.8	0.93	-0.29	-0.38	-0.33	-0.33	-0.37	-0.1	-0.12	-0.25	-0.32	-0.36	-0.32	-0.11	-0.16	-0.28	-0.35	-0.4	-0.12	-0.15	-0.15	-0.16	-0.14	-0.04	0.38	0.57	0.61	0.65	0.66	0.41	0.39	0.53	0.61	0.58
context_avgmo_minute4	-0.54	-0.58	-0.6	-0.69	-0.61	-0.66	0.73	0.77	0.82	1	0.82	0.91	-0.31	-0.39	-0.34	-0.35	-0.39	-0.1	-0.1	-0.23	-0.32	-0.33	-0.29	-0.11	-0.16	-0.25	-0.34	-0.36	-0.13	-0.15	-0.15	-0.17	-0.14	-0.02	0.39	0.55	0.6	0.64	0.62	0.41	0.39	0.55	0.59	0.55
context_avgmo_minute5	-0.54	-0.6	-0.59	-0.62	-0.69	-0.67	0.72	0.76	0.8	0.82	1	0.9	-0.31	-0.4	-0.36	-0.36	-0.4	-0.11	-0.11	-0.25	-0.33	-0.34	-0.3	-0.1	-0.15	-0.26	-0.33	-0.37	-0.13	-0.15	-0.15	-0.13	-0.15	-0.04	0.37	0.51	0.59	0.62	0.61	0.38	0.37	0.52	0.59	0.52
context_avgmo_total	-0.63	-0.68	-0.67	-0.65	-0.63	-0.71	0.89	0.91	0.93	0.91	0.9	1	-0.31	-0.41	-0.36	-0.35	-0.4	-0.1	-0.14	-0.27	-0.36	-0.39	-0.34	-0.12	-0.17	-0.29	-0.37	-0.42	-0.15	-0.18	-0.17	-0.17	-0.16	-0.03	0.43	0.62	0.68	0.71	0.7	0.45	0.42	0.59	0.65	0.6
cued_pctfrze_baseline	0.44	0.43	0.42	0.45	0.45	0.48	-0.27	-0.26	-0.29	-0.31	-0.31	-0.31	1	0.62	0.65	0.68	0.69	0.27	0.13	0.29	0.27	0.24	0.19	0.26	0.24	0.35	0.32	0.29	-0.06	-0.03	-0.07	-0.04	0.01	0.08	-0.29	-0.25	-0.24	-0.21	-0.18	-0.3	-0.28	-0.3	-0.25	-0.18
cued_pctfrze_tone_1	0.51	0.53	0.52	0.55	0.54	0.58	-0.34	-0.34	-0.38	-0.39	-0.4	-0.41	0.62	1	0.84	0.78	0.94	0.14	0.09	0.26	0.33	0.31	0.28	0.16	0.21	0.39	0.45	0.43	-0.04	0.01	-0.01	0.04	0.01	0.05	-0.26	-0.24	-0.26	-0.28	-0.26	-0.32	-0.31	-0.36	-0.34	-0.29
cued_tone_pctfrze_2	0.44	0.47	0.47	0.5	0.52	0.53	-0.29	-0.3	-0.33	-0.34	-0.36	-0.36	0.65	0.84	1	0.85	0.95	0.18	0.1	0.28	0.35	0.3	0.26	0.17	0.22	0.41	0.45	0.4	-0.06	-0.02	-0.02	0.01	0	0.06	-0.24	-0.22	-0.23	-0.23	-0.24	-0.29	-0.3	-0.32	-0.3	-0.26
cued_tone_pctfrze_3	0.43	0.45	0.44	0.49	0.5	0.5	-0.27	-0.29	-0.33	-0.35	-0.36	-0.35	0.68	0.78	0.85	1	0.92	0.2	0.07	0.3	0.33	0.28	0.25	0.15	0.23	0.37	0.43	0.36	-0.07	-0.04	-0.04	0	-0.01	0.06	-0.26	-0.25	-0.24	-0.23	-0.21	-0.31	-0.3	-0.33	-0.29	-0.23
cued_tone_pctfrze_total	0.49	0.52	0.51	0.55	0.56	0.57	-0.32	-0.34	-0.37	-0.39	-0.4	-0.4	0.69	0.94	0.95	0.92	1	0.18	0.1	0.3	0.36	0.32	0.28	0.17	0.23	0.42	0.47	0.43	-0.06	-0.02	-0.03	0.02	0	0.06	-0.27	-0.25	-0.26	-0.27	-0.25	-0.33	-0.32	-0.36	-0.33	-0.28
train_pctfrze_baseline	0.2	0.19	0.18	0.18	0.18	0.2	-0.09	-0.08	-0.1	-0.1	-0.11	-0.1	0.27	0.14	0.18	0.2	0.18	1	0.08	0.11	0.15	0.09	0.05	0.64	0.33	0.15	0.14	0.08	-0.11	-0.09	-0.07	-0.05	-0.06	0.03	-0.36	-0.12	-0.11	-0.08	-0.05	-0.29	-0.21	-0.15	-0.11	-0.06
train_pctfrze_isi1	0.25	0.21	0.18	0.17	0.17	0.21	-0.15	-0.15	-0.12	-0.1	-0.11	-0.14	0.13	0.09	0.1	0.07	0.1	0.08	1	0.46	0.39	0.32	-0.16	0.12	0.56	0.42	0.34	0.26	0.09	0.09	0.04	0.01	0	-0.09	-0.18	-0.43	-0.27	-0.19	-0.15	-0.14	-0.3	-0.22	-0.16	-0.11
train_pctfrze_isi2	0.36	0.32	0.34	0.33	0.36	0.37	-0.26	-0.22	-0.25	-0.23	-0.25	-0.27	0.29	0.26	0.28	0.3	0.3	0.11	0.46	1	0.62	0.49	0.28	0.1	0.4	0.72	0.5	0.4	-0.06	-0.07	-0.1	-0.09	-0.07	-0.03	-0.27	-0.37	-0.44	-0.28	-0.22	-0.28	-0.35	-0.39	-0.28	-0.18
train_pctfrze_isi3	0.45	0.46	0.45	0.48	0.5	0.51	-0.34	-0.32	-0.32	-0.32	-0.33	-0.36	0.27	0.33	0.35	0.33	0.36	0.15	0.39	0.62	1	0.69	0.53	0.14	0.39	0.62	0.8	0.61	-0.07	-0.05	-0.07	-0.1	-0.08	-0.03	-0.31	-0.39	-0.41	-0.49	-0.33	-0.31	-0.36	-0.41	-0.44	-0.3
train_pctfrze_isi4	0.46	0.47	0.46	0.45	0.48	0.51	-0.38	-0.37	-0.36	-0.33	-0.34	-0.39	0.24	0.31	0.3	0.28	0.32	0.09	0.32	0.49	0.69	1	0.88	0.08	0.31	0.52	0.67	0.83	-0.04	-0.02	-0.02	-0.04	-0.04	-0.01	-0.26	-0.38	-0.45	-0.47	-0.52	-0.25	-0.35	-0.45	-0.47	-0.45
train_deltapctfrze_isi1_isi4	0.35	0.38	0.39	0.39	0.41	0.42	-0.33	-0.31	-0.32	-0.29	-0.3	-0.34	0.19	0.28	0.26	0.25	0.28	0.05	-0.16	0.28	0.53	0.88	1	0.03	0.05	0.34	0.54	0.74	-0.08	-0.07	-0.04	-0.05	-0.04	0.03	-0.18	-0.18	-0.33	-0.4	-0.47	-0.19	-0.21	-0.36	-0.41	-0.41
train_pctfrze_tone1	0.23	0.19	0.18	0.19	0.18	0.21	-0.11	-0.11	-0.11	-0.11	-0.1	-0.12	0.26	0.16	0.17	0.15	0.17	0.64	0.12	0.1	0.14	0.08	0.03	1	0.32	0.14	0.13	0.07	-0.06	-0.06	-0.03	-0.01	0.01	0.07	-0.29	-0.14	-0.11	-0.1	-0.06	-0.34	-0.22	-0.15	-0.12	-0.05
train_pctfrze_tone2	0.29	0.26	0.26	0.26	0.26	0.29	-0.16	-0.16	-0.16	-0.16	-0.15	-0.17	0.24	0.21	0.22	0.23	0.23	0.33	0.56	0.4	0.39	0.31	0.05	0.32	1	0.46	0.38	0.32	-0.04	-0.05	-0.08	-0.05	-0.06	-0.03	-0.26	-0.3	-0.23	-0.19	-0.14	-0.23	-0.4	-0.26	-0.21	-0.15
train_pctfrze_tone3	0.44	0.4	0.42	0.4	0.43	0.46	-0.29	-0.25	-0.28	-0.25	-0.26	-0.29	0.35	0.39	0.41	0.37	0.42	0.15	0.42	0.72	0.62	0.52	0.34	0.14	0.46	1	0.62	0.53	-0.07	-0.09	-0.12	-0.1	-0.08	-0.02	-0.27	-0.37	-0.38	-0.29	-0.25	-0.29	-0.39	-0.48	-0.33	-0.26
train_pctfrze_tone4	0.46	0.49	0.49	0.52	0.51	0.54	-0.33	-0.33	-0.35	-0.34	-0.33	-0.37	0.32	0.45	0.45	0.43	0.47	0.14	0.34	0.5	0.8	0.67	0.54	0.13	0.38	0.62	1	0.68	-0.07	-0.07	-0.09	-0.11	-0.1	-0.04	-0.34	-0.38	-0.38	-0.45	-0.33	-0.33	-0.42	-0.48	-0.53	-0.34
train_pctfrze_tone5	0.5	0.52	0.51	0.5	0.51	0.55	-0.4	-0.4	-0.4	-0.36	-0.37	-0.42	0.29	0.43	0.4	0.36	0.43	0.08	0.26	0.4	0.61	0.83	0.74	0.07	0.32	0.53	0.68	1	-0.05	-0.05	-0.01	-0.07	-0.04	0	-0.25	-0.36	-0.41	-0.48	-0.49	-0.26	-0.4	-0.47	-0.53	-0.54
shock1_avgmot	-0.03	-0.01	-0.03	-0.03	-0.05	-0.03	-0.14	-0.14	-0.12	-0.13	-0.13	-0.15	-0.06	-0.04	-0.06	-0.07	-0.06	-0.11	0.09	-0.06	-0.07	-0.04	-0.08	-0.06	-0.04	-0.07	-0.07	-0.05	1	0.78	0.72	0.65	0.59	-0.33	0.22	-0.14	-0.18	-0.18	-0.25	0.35	0.24	0.13	0.07	-0.01
shock2_avgmot	0.02	0.04	0	0.01	-0.02	0.01	-0.17	-0.2	-0.15	-0.15	-0.15	-0.18	-0.03	0.01	-0.02	-0.04	-0.02	-0.09	0.09	-0.07	-0.05	-0.02	-0.07	-0.06	-0.05	-0.09	-0.07	-0.05	0.78	1	0.71	0.68	0.63	-0.06	0.21	-0.13	-0.17	-0.2	-0.25	0.29	0.29	0.12	0.07	0
shock3_avgmot	0	0.03	-0.01	-0.01	-0.03	0	-0.16	-0.19	-0.15	-0.15	-0.15	-0.17	-0.07	-0.01	-0.02	-0.04	-0.03	-0.07	0.04	-0.1	-0.07	-0.02	-0.04	-0.03	-0.08	-0.12	-0.09	-0.01	0.72	0.71	1	0.67	0.64	0.02	0.17	-0.1	-0.12	-0.21	-0.27	0.2	0.2	0.26	0.05	-0.02
shock4_avgmot	0	0.05	0.01	0.02	-0.01	0.02	-0.13	-0.18	-0.16	-0.17	-0.13	-0.17	-0.04	0.04	0.01	0	0.02	-0.05	0.01	-0.09	-0.1	-0.04	-0.05	-0.01	-0.05	-0.1	-0.11	-0.07	0.65	0.68	0.67	1	0.66	0.1	0.16	-0.13	-0.13	-0.15	-0.27	0.21	0.19	0.13	0.21	0.04
shock5_avgmot	0.06	0.08	0.04	0.04	0.03	0.06	-0.11	-0.18	-0.14	-0.14	-0.15	-0.16	0.01	0.01	0	-0.01	0	-0.06	0	-0.07	-0.08	-0.04	-0.04	0.01	-0.06	-0.08	-0.1	-0.04	0.59	0.63	0.64	0.66	1	0.57	0.17	-0.12	-0.12	-0.14	-0.19	0.19	0.16	0.13	0.1	0.23
train_deltaavgmot_shock1_shock5	0.1	0.11	0.08	0.08	0.09	0.1	0.01	-0.06	-0.04	-0.02	-0.04	-0.03	0.08	0.05	0.06	0.06	0.06	0.03	-0.09	-0.03	-0.03	-0.01	0.03	0.07	-0.03	-0.02	-0.04	0	-0.33	-0.06	0.02	0.1	0.57	1	-0.03	0.01	0.04	0.02	0.04	-0.13	-0.05	0.02	0.04	0.27
train_avgmo_baseline	-0.35	-0.35	-0.34	-0.32	-0.31	-0.36	0.43	0.39	0.38	0.39	0.37	0.43	-0.29	-0.26	-0.24	-0.26	-0.27	-0.36	-0.18	-0.27	-0.31	-0.26	-0.18	-0.29	-0.26	-0.27	-0.34	-0.25	0.22	0.21	0.17	0.16	0.17	-0.03	1	0.57	0.44	0.39	0.29	0.78	0.59	0.44	0.42	0.28
train_avgmo_isi1	-0.36	-0.38	-0.37	-0.36	-0.37	-0.4	0.61	0.56	0.57	0.55	0.51	0.62	-0.25	-0.24	-0.22	-0.25	-0.25	-0.12	-0.43	-0.37	-0.39	-0.38	-0.18	-0.14	-0.3	-0.37	-0.38	-0.36	-0.14	-0.13	-0.1	-0.13	-0.12	0.01	0.57	1	0.77	0.66	0.6	0.51	0.66	0.63	0.56	0.46
train_avgmo_isi2	-0.37	-0.4	-0.39	-0.37	-0.38	-0.42	0.65	0.61	0.61	0.6	0.59	0.68	-0.24	-0.26	-0.23	-0.24	-0.26	-0.11	-0.27	-0.44	-0.41	-0.45	-0.33	-0.11	-0.23	-0.38	-0.38	-0.41	-0.18	-0.17	-0.12	-0.13	-0.12	0.04	0.44	0.77	1	0.74	0.73	0.44	0.52	0.74	0.64	0.56
train_avgmo_isi3	-0.38	-0.43	-0.42	-0.4	-0.41	-0.45	0.67	0.64	0.65	0.64	0.62	0.71	-0.21	-0.28	-0.23	-0.23	-0.27	-0.08	-0.19	-0.28	-0.49	-0.47	-0.4	-0.1	-0.19	-0.29	-0.45	-0.48	-0.18	-0.2	-0.21	-0.15	-0.14	0.02	0.39	0.66	0.74	1	0.78	0.41	0.44	0.59	0.77	0.66
train_avgmo_isi4	-0.33	-0.37	-0.36	-0.34	-0.35	-0.39	0.64	0.64	0.66	0.62	0.61	0.7	-0.18	-0.26	-0.24	-0.21	-0.25	-0.05	-0.15	-0.22	-0.33	-0.52	-0.47	-0.06	-0.14	-0.25	-0.33	-0.49	-0.25	-0.25	-0.27	-0.27	-0.19	0.04	0.29	0.6	0.73	0.78	1	0.31	0.36	0.55	0.64	0.75
train_avgmo_tone1	-0.35	-0.36	-0.37	-0.35	-0.32	-0.38	0.42	0.39	0.41	0.41	0.38	0.45	-0.3	-0.32	-0.29	-0.31	-0.33	-0.29	-0.14	-0.28	-0.31	-0.25	-0.19	-0.34	-0.23	-0.29	-0.33	-0.26	0.35	0.29	0.2	0.21	0.19	-0.13	0.78	0.51	0.44	0.41	0.31	1	0.6	0.5	0.46	0.32
train_avgmo_tone2	-0.32	-0.36	-0.36	-0.34	-0.35	-0.38	0.4	0.37	0.39	0.39	0.37	0.42	-0.28	-0.31	-0.3	-0.3	-0.32	-0.21	-0.3	-0.35	-0.36	-0.35	-0.21	-0.22	-0.4	-0.39	-0.42	-0.4	0.24	0.29	0.2	0.19	0.16	-0.05	0.59	0.66	0.52	0.44	0.36	0.6	1	0.6	0.53	0.39
train_avgmo_tone3	-0.4	-0.42	-0.42	-0.42	-0.43	-0.46	0.57	0.53	0.53	0.55	0.52	0.59	-0.3	-0.36	-0.32	-0.33	-0.36	-0.15	-0.22	-0.39	-0.41	-0.45	-0.36	-0.15	-0.26	-0.48	-0.48	-0.47	0.13	0.12	0.26	0.13	0.13	0.02	0.44	0.63	0.74	0.59	0.55	0.5	0.6	1	0.67	0.55
train_avgmo_tone4	-0.4	-0.43	-0.44	-0.42	-0.44	-0.46	0.6	0.58	0.61	0.59	0.59	0.65	-0.25	-0.34	-0.3	-0.29	-0.33	-0.11	-0.16	-0.28	-0.44	-0.47	-0.41	-0.12	-0.21	-0.33	-0.53	-0.53	0.07	0.07	0.05	0.21	0.1	0.04	0.42	0.56	0.64	0.77	0.64	0.46	0.53	0.67	1	0.68
train_avgmo_tone5	-0.32	-0.35	-0.36	-0.34	-0.34	-0.37	0.54	0.55	0.58	0.55	0.52	0.6	-0.18	-0.29	-0.26	-0.23	-0.28	-0.06	-0.11	-0.18	-0.3	-0.45	-0.41	-0.05	-0.15	-0.26	-0.34	-0.54	-0.01	0	-0.02	0.04	0.23	0.27	0.28	0.46	0.56	0.66	0.75	0.32	0.39	0.55	0.68	1
