# Supplementary material for: Space Radiation Alters Genotype–Phenotype Correlations in Fear Learning and Memory Tests
Source: Front Genet. 2018 Oct 9;9:404. doi: 10.3389/fgene.2018.00404 (PMC6190902; doi:10.3389/fgene.2018.00404)
Supplement: Supplementary file 2 [file Table_2.csv]

Supplemental Table 2
Gene Ontoloty and KEGG pathways enriched in genes close to the genetic markers with collective significance under specific cognitive task and irradiation type
GO category or KEGG pathway	cognitive task /irradiation type	P value
GO_BP_MM_RESPONSE_TO_PHEROMONE	train_avgmot_Sham	7.07E-24
GO_BP_MM_SENSORY_PERCEPTION_OF_CHEMICAL_STIMULUS	train_avgmot_Sham	7.31E-19
GO_MF_MM_TRANSLATION_ELONGATION_FACTOR_ACTIVITY	train_avgmot_Sham	4.43E-07
GO_CC_MM_KERATIN_FILAMENT	train_avgmot_Sham	1.47E-06
GO_BP_MM_REGULATION_OF_PROTEOLYSIS	context_pctfrze_Gamma	8.36E-15
GO_BP_MM_NEGATIVE_REGULATION_OF_ENDOPEPTIDASE_ACTIVITY	context_pctfrze_Gamma	9.53E-12
GO_MF_MM_SERINE-TYPE_ENDOPEPTIDASE_INHIBITOR_ACTIVITY	context_pctfrze_Gamma	7.59E-11
GO_MF_MM_OLFACTORY_RECEPTOR_ACTIVITY	cued_pctfrze_Gamma	5.16E-22
GO_BP_MM_DETECTION_OF_CHEMICAL_STIMULUS_INVOLVED_IN_SENSORY_PERCEPTION_OF_SMELL	cued_pctfrze_Gamma	8.72E-22
KEGG_MM_OLFACTORY_TRANSDUCTION	cued_pctfrze_Gamma	1.24E-21
GO_BP_MM_SENSORY_PERCEPTION_OF_SMELL	cued_pctfrze_Gamma	1.76E-21
GO_MF_MM_G-PROTEIN_COUPLED_RECEPTOR_ACTIVITY	cued_pctfrze_Gamma	7.62E-18
GO_BP_MM_G-PROTEIN_COUPLED_RECEPTOR_SIGNALING_PATHWAY	cued_pctfrze_Gamma	8.20E-17
GO_MF_MM_LIPOXYGENASE_ACTIVITY	train_pctfrze_Gamma	1.45E-11
GO_MF_MM_ARACHIDONATE_12-LIPOXYGENASE_ACTIVITY	train_pctfrze_Gamma	1.67E-08
GO_BP_MM_LEUKOTRIENE_METABOLIC_PROCESS	train_pctfrze_Gamma	4.51E-08
GO_BP_MM_LEUKOTRIENE_BIOSYNTHETIC_PROCESS	train_pctfrze_Gamma	7.10E-08
GO_MF_MM_OXIDOREDUCTASE_ACTIVITY_MOLECULAR_OXYGEN_INCORPORATION_OF_TWO_ATOMS_OF_OXYGEN	train_pctfrze_Gamma	3.02E-07
GO_MF_MM_ARYLAMINE_N-ACETYLTRANSFERASE_ACTIVITY	shock_avgmot_Gamma	2.02E-08
KEGG_MM_CAFFEINE_METABOLISM	shock_avgmot_Gamma	4.22E-07
GO_MF_MM_ACETYLTRANSFERASE_ACTIVITY	shock_avgmot_Gamma	6.03E-07
KEGG_MM_ABC_TRANSPORTERS	context_pctfrze_Fe	9.34E-07
GO_MF_MM_ATPASE_ACTIVITY	context_pctfrze_Fe	9.71E-07
GO_MF_MM_CARBOXYLESTERASE_ACTIVITY	context_avgmo_Fe	5.11E-13
GO_MF_MM_METHYL_INDOLE-3-ACETATE_ESTERASE_ACTIVITY	context_avgmo_Fe	2.32E-11
GO_MF_MM_METHYL_SALICYLATE_ESTERASE_ACTIVITY	context_avgmo_Fe	2.32E-11
GO_MF_MM_METHYL_JASMONATE_ESTERASE_ACTIVITY	context_avgmo_Fe	2.32E-11
GO_MF_MM_RETINYL-PALMITATE_ESTERASE_ACTIVITY	context_avgmo_Fe	3.23E-09
GO_MF_MM_HYDROLASE_ACTIVITY	context_avgmo_Fe	5.20E-07
GO_BP_MM_METABOLIC_PROCESS	context_avgmo_Fe	1.33E-06
GO_MF_MM_LIPOXYGENASE_ACTIVITY	context_avgmo_Fe	2.42E-06
GO_BP_MM_CELLULAR_RESPONSE_TO_UV-B	shock_avgmot_Fe	4.24E-07
GO_BP_MM_HYALURONAN_CATABOLIC_PROCESS	shock_avgmot_Fe	8.46E-07
GO_MF_MM_HYALURONONGLUCOSAMINIDASE_ACTIVITY	shock_avgmot_Fe	2.36E-06
KEGG_MM_PPAR_SIGNALING_PATHWAY	cued_pctfrze_Si	2.22E-09
GO_MF_MM_MONOOXYGENASE_ACTIVITY	cued_pctfrze_Si	2.92E-09
GO_MF_MM_OXIDOREDUCTASE_ACTIVITY_ACTING_ON_PAIRED_DONORS_WITH_INCORPORATION_OR_REDUCTION_OF_MOLECULAR_OXYGEN	cued_pctfrze_Si	4.89E-08
KEGG_MM_FATTY_ACID_METABOLISM	cued_pctfrze_Si	5.73E-08
GO_MF_MM_ELECTRON_CARRIER_ACTIVITY	cued_pctfrze_Si	8.90E-08
GO_MF_MM_ALKANE_1-MONOOXYGENASE_ACTIVITY	cued_pctfrze_Si	8.91E-08
GO_MF_MM_IRON_ION_BINDING	cued_pctfrze_Si	2.68E-07
GO_MF_MM_HEME_BINDING	cued_pctfrze_Si	9.06E-07
KEGG_MM_RETINOL_METABOLISM	cued_pctfrze_Si	1.63E-06
